# Supplementary material for: Perceptions of Veterinarians and Veterinary Students on What Risk Factors Constitute Medical Disputes and Comparisons between 2014 and 2022
Source: Vet Sci. 2023 Mar 6;10(3):200. doi: 10.3390/vetsci10030200 (PMC10056102; doi:10.3390/vetsci10030200)
Supplement: Supplementary file 1 [file vetsci-10-00200-s001.zip]

Archive with 1 entries (1 files):
- vetsci-2179180-supplementary.pdf
